# Supplementary material for: Development and Evaluation of 2-Amino-7-Fluorophenazine 5,10-Dioxide Polymeric Micelles as Antitumoral Agents for 4T1 Breast Cancer
Source: Polymers (Basel). 2021 Dec 25;14(1):71. doi: 10.3390/polym14010071 (PMC8747360; doi:10.3390/polym14010071)
Supplement: Supplementary file 1 [file polymers-14-00071-s001.zip]

Archive with 1 entries (1 files):
- polymers-1477558-supplementary.pdf
